# Supplementary material for: Quasitagalis afonsoi, a new genus and a new species of Saicinae (Hemiptera, Reduviidae) inhabiting a cave in Brazil, with an updated key to the genera of Saicinae of the New World
Source: Zookeys. 2020 Sep 9;966:9–39. doi: 10.3897/zookeys.966.52930 (PMC7494661; doi:10.3897/zookeys.966.52930)
Supplement: XML Treatment for Quasitagalis afonsoi [file zookeys.966.52930-treatment2.xml]

<!DOCTYPE tp:taxon-treatment
  PUBLIC "-//TaxonX//DTD Taxonomic Treatment Publishing DTD v0 20100105//EN" "tax-treatment-NSO.dtd">
<tp:taxon-treatment xmlns:tp="http://www.plazi.org/taxpub"><tp:treatment-meta><kwd-group><label>Taxon classification</label><kwd><named-content xmlns:xlink="http://www.w3.org/1999/xlink" content-type="kingdom">Animalia</named-content></kwd><kwd><named-content xmlns:xlink="http://www.w3.org/1999/xlink" content-type="order">Hemiptera</named-content></kwd><kwd><named-content xmlns:xlink="http://www.w3.org/1999/xlink" content-type="family">Reduviidae</named-content></kwd></kwd-group><mixed-citation publication-type="journal"><person-group><name><surname>Gil-Santana</surname><given-names>Hélcio R.</given-names></name><name><surname>Oliveira</surname><given-names>Jader</given-names></name><name><surname>Zampaulo</surname><given-names>Robson de A.</given-names></name></person-group><article-title><italic><tp:taxon-name><tp:taxon-name-part taxon-name-part-type="genus" reg="Quasitagalis">Quasitagalis</tp:taxon-name-part> <tp:taxon-name-part taxon-name-part-type="species" reg="afonsoi">afonsoi</tp:taxon-name-part></tp:taxon-name></italic>, a new genus and a new species of <tp:taxon-name><tp:taxon-name-part taxon-name-part-type="subfamily">Saicinae</tp:taxon-name-part></tp:taxon-name> (<tp:taxon-name><tp:taxon-name-part taxon-name-part-type="order">Hemiptera</tp:taxon-name-part></tp:taxon-name>, <tp:taxon-name><tp:taxon-name-part taxon-name-part-type="family">Reduviidae</tp:taxon-name-part></tp:taxon-name>) inhabiting a cave in Brazil, with an updated key to the genera of <tp:taxon-name><tp:taxon-name-part taxon-name-part-type="subfamily">Saicinae</tp:taxon-name-part></tp:taxon-name> of the New World</article-title><source>Zookeys</source><day>09</day><month>9</month><year>2020</year><volume>966</volume><fpage>9</fpage><lpage>39</lpage><pub-id pub-id-type="doi">10.3897/zookeys.966.52930</pub-id></mixed-citation></tp:treatment-meta><tp:nomenclature><tp:taxon-name><object-id xmlns:xlink="http://www.w3.org/1999/xlink" content-type="arpha" xlink:type="simple">E3658BD9-6DD7-57AC-9FD4-4230804CB886</object-id>
                <tp:taxon-name-part taxon-name-part-type="genus" reg="Quasitagalis">Quasitagalis</tp:taxon-name-part>
                <tp:taxon-name-part taxon-name-part-type="species" reg="afonsoi">afonsoi</tp:taxon-name-part>
                <object-id xmlns:xlink="http://www.w3.org/1999/xlink" content-type="zoobank" xlink:type="simple">http://zoobank.org/8006DD5A-3868-4742-B152-86B2640437E2</object-id>
              </tp:taxon-name><tp:taxon-status xmlns:xlink="http://www.w3.org/1999/xlink" xlink:type="simple">sp. nov.</tp:taxon-status><xref ref-type="fig" rid="F1">Figures 1–3</xref><xref ref-type="fig" rid="F2">, 4–7</xref><xref ref-type="fig" rid="F3">, 8–13</xref><xref ref-type="fig" rid="F4">, 14–17</xref><xref ref-type="fig" rid="F5">, 18–20</xref><xref ref-type="fig" rid="F6">, 21–24</xref><xref ref-type="fig" rid="F7">, 25–32</xref><xref ref-type="fig" rid="F8">, 33–37</xref><xref ref-type="fig" rid="F9">, 38, 39</xref><xref ref-type="fig" rid="F10">, 40–47</xref><xref ref-type="fig" rid="F11">, 48–51</xref></tp:nomenclature><tp:treatment-sec sec-type="type material" id="SECID0EYOAE"><title>Type material.</title><p><bold>Brazil</bold>, Tocantins, Lavandeira, Gruta da Gia [Gia’s Cave], <named-content xmlns:xlink="http://www.w3.org/1999/xlink" content-type="dwc:verbatimCoordinates" xlink:type="simple"><named-content content-type="geo-json" specific-use="{&#34;type&#34;:&#34;Point&#34;,&#34;coordinates&#34;:[-46.345278,-12.828333]}" id="NCID0EDPAE" xlink:type="simple">12°49'42"S, 46°20'43"W</named-content></named-content>, 05–10.i.2009, Robson A. Zampaulo leg.: <bold><italic>Holotype</italic></bold> (male), 2 <bold><italic>Paratypes</italic></bold> (females) (<named-content xmlns:xlink="http://www.w3.org/1999/xlink" content-type="dwc:institutional_code" xlink:type="simple">MNRJ</named-content>), 1 <bold><italic>Paratype</italic></bold> (female), (<abbrev xmlns:xlink="http://www.w3.org/1999/xlink" xlink:title="Dr Jose Maria Soares Barata Triatominae Collection" id="ABBRID0EWPAE" xlink:type="simple">CTJMSB</abbrev>, 861).</p></tp:treatment-sec><tp:treatment-sec sec-type="description" id="SECID0E1PAE"><title>Description.</title><p><bold>Male</bold>. Figures <xref ref-type="fig" rid="F1">1</xref>–<xref ref-type="fig" rid="F5">20</xref>. Measurements are given in Table <xref ref-type="table" rid="T1">1</xref>.</p><p><bold><italic>Coloration.</italic></bold> General coloration testaceous; approximately distal half of first antennal segment and the other antennal segments darkened; articulations between the segments and extreme apex of antennal segment IV pale; femora somewhat paler, the fore pair even more; fore femora with a small subapical pair of lateral dark spots on inner and outer surfaces just distal or above a small spiny protuberance; middle and hind femora with a subapical faint darkened ring; tarsi pale to whitish; forewings greyish, with the veins slightly darkened; hind wings translucent, veins pale yellowish; abdomen with a reddish tinge on the connexivum and on adjacent portion of tergites; most abdominal segments paler, darkened to the apex, including the ventral visible portion of segment VIII and the genital capsule (Fig. <xref ref-type="fig" rid="F1">1</xref>).</p><fig id="F1" position="float" orientation="portrait"><object-id xmlns:xlink="http://www.w3.org/1999/xlink" content-type="doi" xlink:type="simple">10.3897/zookeys.966.52930.figures1-3</object-id><object-id xmlns:xlink="http://www.w3.org/1999/xlink" content-type="arpha" xlink:type="simple">0AA3CFE2-13CD-5F66-9BA8-6586931886B0</object-id><label>Figures 1–3.</label><caption><p><italic><tp:taxon-name><tp:taxon-name-part taxon-name-part-type="genus" reg="Quasitagalis">Quasitagalis</tp:taxon-name-part> <tp:taxon-name-part taxon-name-part-type="species" reg="afonsoi">afonsoi</tp:taxon-name-part></tp:taxon-name></italic> gen. et sp. nov., male holotype <bold>1</bold> lateral view <bold>2</bold> head and pronotum, dorsal view <bold>3</bold> head, lateral view. Scale bars: 2.0 mm (<bold>1</bold>); 0.5 mm (<bold>2</bold>); 0.2 mm (<bold>3</bold>).</p></caption><graphic xmlns:xlink="http://www.w3.org/1999/xlink" xlink:href="zookeys-966-009-g001.jpg" position="float" orientation="portrait" xlink:type="simple" id="oo_450864.jpg"><uri content-type="original_file" xlink:type="simple">https://binary.pensoft.net/fig/450864</uri></graphic></fig><table-wrap id="T1" position="float" orientation="portrait"><label>Table 1.</label><caption><p>Measurements (mm) of adult types of <italic><tp:taxon-name><tp:taxon-name-part taxon-name-part-type="genus" reg="Quasitagalis">Quasitagalis</tp:taxon-name-part> <tp:taxon-name-part taxon-name-part-type="species" reg="afonsoi">afonsoi</tp:taxon-name-part></tp:taxon-name></italic> gen. et sp. nov.</p></caption><table id="TID0ESQAG" rules="all"><tbody><tr><th rowspan="2" colspan="1"/><th rowspan="2" colspan="1">Male holotype</th><th rowspan="1" colspan="3">Female paratypes (N = 3)</th></tr><tr><th rowspan="1" colspan="1">Maximum</th><th rowspan="1" colspan="1">Minimum</th><th rowspan="1" colspan="1">Mean</th></tr><tr><td rowspan="1" colspan="1">Body length to tip of forewing</td><td rowspan="1" colspan="1">6.00</td><td rowspan="1" colspan="1">6.40</td><td rowspan="1" colspan="1">6.00</td><td rowspan="1" colspan="1">6.20</td></tr><tr><td rowspan="1" colspan="1">Body length to tip of abdomen</td><td rowspan="1" colspan="1">5.50</td><td rowspan="1" colspan="1">6.20</td><td rowspan="1" colspan="1">5.70</td><td rowspan="1" colspan="1">5.90</td></tr><tr><td rowspan="1" colspan="1">Head length (excluding neck)</td><td rowspan="1" colspan="1">0.70</td><td rowspan="1" colspan="1">0.70</td><td rowspan="1" colspan="1">0.70</td><td rowspan="1" colspan="1">0.70</td></tr><tr><td rowspan="1" colspan="1">Anteocular portion length</td><td rowspan="1" colspan="1">0.20</td><td rowspan="1" colspan="1">0.30</td><td rowspan="1" colspan="1">0.20</td><td rowspan="1" colspan="1">0.23</td></tr><tr><td rowspan="1" colspan="1">Postocular portion length</td><td rowspan="1" colspan="1">0.20</td><td rowspan="1" colspan="1">0.30</td><td rowspan="1" colspan="1">0.20</td><td rowspan="1" colspan="1">0.25</td></tr><tr><td rowspan="1" colspan="1">Head width across eyes</td><td rowspan="1" colspan="1">0.60</td><td rowspan="1" colspan="1">0.60</td><td rowspan="1" colspan="1">0.60</td><td rowspan="1" colspan="1">0.60</td></tr><tr><td rowspan="1" colspan="1">Interocular distance (synthlipsis)</td><td rowspan="1" colspan="1">0.30</td><td rowspan="1" colspan="1">0.30</td><td rowspan="1" colspan="1">0.30</td><td rowspan="1" colspan="1">0.30</td></tr><tr><td rowspan="1" colspan="1">Transverse width of eye</td><td rowspan="1" colspan="1">0.20</td><td rowspan="1" colspan="1">0.20</td><td rowspan="1" colspan="1">0.10</td><td rowspan="1" colspan="1">0.17</td></tr><tr><td rowspan="1" colspan="1">Length of eye</td><td rowspan="1" colspan="1">0.25</td><td rowspan="1" colspan="1">0.25</td><td rowspan="1" colspan="1">0.20</td><td rowspan="1" colspan="1">0.23</td></tr><tr><td rowspan="1" colspan="1">Antennal segment I length</td><td rowspan="1" colspan="1">3.10</td><td rowspan="1" colspan="1">3.30</td><td rowspan="1" colspan="1">3.10</td><td rowspan="1" colspan="1">3.20</td></tr><tr><td rowspan="1" colspan="1">Antennal segment II length</td><td rowspan="1" colspan="1">1.80</td><td rowspan="1" colspan="1">2.00</td><td rowspan="1" colspan="1">1.90</td><td rowspan="1" colspan="1">1.93</td></tr><tr><td rowspan="1" colspan="1">Antennal segment III length</td><td rowspan="1" colspan="1">1.80</td><td rowspan="1" colspan="1">1.80</td><td rowspan="1" colspan="1">1.50</td><td rowspan="1" colspan="1">1.67</td></tr><tr><td rowspan="1" colspan="1">Antennal segment IV length</td><td rowspan="1" colspan="1">1.00</td><td rowspan="1" colspan="1">1.00</td><td rowspan="1" colspan="1">0.90</td><td rowspan="1" colspan="1">0.97</td></tr><tr><td rowspan="1" colspan="1">Labial segment II length</td><td rowspan="1" colspan="1">0.50</td><td rowspan="1" colspan="1">0.50</td><td rowspan="1" colspan="1">0.50</td><td rowspan="1" colspan="1">0.50</td></tr><tr><td rowspan="1" colspan="1">Labial segment III length</td><td rowspan="1" colspan="1">0.30</td><td rowspan="1" colspan="1">0.30</td><td rowspan="1" colspan="1">0.30</td><td rowspan="1" colspan="1">0.30</td></tr><tr><td rowspan="1" colspan="1">Labial segment IV length</td><td rowspan="1" colspan="1">0.20</td><td rowspan="1" colspan="1">0.25</td><td rowspan="1" colspan="1">0.20</td><td rowspan="1" colspan="1">0.21</td></tr><tr><td rowspan="1" colspan="1">Fore lobe of pronotum length</td><td rowspan="1" colspan="1">0.60</td><td rowspan="1" colspan="1">0.60</td><td rowspan="1" colspan="1">0.60</td><td rowspan="1" colspan="1">0.60</td></tr><tr><td rowspan="1" colspan="1">Fore lobe of pronotum max. width</td><td rowspan="1" colspan="1">0.65</td><td rowspan="1" colspan="1">0.70</td><td rowspan="1" colspan="1">0.65</td><td rowspan="1" colspan="1">0.68</td></tr><tr><td rowspan="1" colspan="1">Hind lobe of pronotum length</td><td rowspan="1" colspan="1">0.50</td><td rowspan="1" colspan="1">0.50</td><td rowspan="1" colspan="1">0.50</td><td rowspan="1" colspan="1">0.50</td></tr><tr><td rowspan="1" colspan="1">Fore lobe of pronotum max. width</td><td rowspan="1" colspan="1">0.90</td><td rowspan="1" colspan="1">1.00</td><td rowspan="1" colspan="1">0.90</td><td rowspan="1" colspan="1">0.97</td></tr><tr><td rowspan="1" colspan="1">Forewing length</td><td rowspan="1" colspan="1">4.10</td><td rowspan="1" colspan="1">4.70</td><td rowspan="1" colspan="1">4.00</td><td rowspan="1" colspan="1">4.37</td></tr><tr><td rowspan="1" colspan="1">Fore coxa length</td><td rowspan="1" colspan="1">0.80</td><td rowspan="1" colspan="1">0.80</td><td rowspan="1" colspan="1">0.70</td><td rowspan="1" colspan="1">0.76</td></tr><tr><td rowspan="1" colspan="1">Fore femur length</td><td rowspan="1" colspan="1">2.10</td><td rowspan="1" colspan="1">2.20</td><td rowspan="1" colspan="1">1.90</td><td rowspan="1" colspan="1">2.06</td></tr><tr><td rowspan="1" colspan="1">Fore tibia length</td><td rowspan="1" colspan="1">1.90</td><td rowspan="1" colspan="1">2.00</td><td rowspan="1" colspan="1">1.70</td><td rowspan="1" colspan="1">1.86</td></tr><tr><td rowspan="1" colspan="1">Fore tarsus length</td><td rowspan="1" colspan="1">0.30</td><td rowspan="1" colspan="1">0.30</td><td rowspan="1" colspan="1">0.30</td><td rowspan="1" colspan="1">0.30</td></tr><tr><td rowspan="1" colspan="1">Mid femur length</td><td rowspan="1" colspan="1">2.90</td><td rowspan="1" colspan="1">3.10</td><td rowspan="1" colspan="1">2.50</td><td rowspan="1" colspan="1">2.86</td></tr><tr><td rowspan="1" colspan="1">Mid tibia length</td><td rowspan="1" colspan="1">3.80</td><td rowspan="1" colspan="1">3.80</td><td rowspan="1" colspan="1">3.40</td><td rowspan="1" colspan="1">3.66</td></tr><tr><td rowspan="1" colspan="1">Mid tarsus length</td><td rowspan="1" colspan="1">0.25</td><td rowspan="1" colspan="1">0.25</td><td rowspan="1" colspan="1">0.25</td><td rowspan="1" colspan="1">0.25</td></tr><tr><td rowspan="1" colspan="1">Hind femur length</td><td rowspan="1" colspan="1">4.10</td><td rowspan="1" colspan="1">4.50</td><td rowspan="1" colspan="1">3.80</td><td rowspan="1" colspan="1">4.23</td></tr><tr><td rowspan="1" colspan="1">Hind tibia length</td><td rowspan="1" colspan="1">6.00</td><td rowspan="1" colspan="1">6.30</td><td rowspan="1" colspan="1">5.50</td><td rowspan="1" colspan="1">5.93</td></tr><tr><td rowspan="1" colspan="1">Hind tarsus length</td><td rowspan="1" colspan="1">0.25</td><td rowspan="1" colspan="1">0.30</td><td rowspan="1" colspan="1">0.20</td><td rowspan="1" colspan="1">0.23</td></tr><tr><td rowspan="1" colspan="1">Abdomen length</td><td rowspan="1" colspan="1">3.10</td><td rowspan="1" colspan="1">3.50</td><td rowspan="1" colspan="1">3.00</td><td rowspan="1" colspan="1">3.20</td></tr><tr><td rowspan="1" colspan="1">Abdomen maximum width</td><td rowspan="1" colspan="1">0.90</td><td rowspan="1" colspan="1">1.40</td><td rowspan="1" colspan="1">0.70</td><td rowspan="1" colspan="1">1.06</td></tr></tbody></table></table-wrap><p><bold><italic>Vestiture.</italic></bold><italic>Body</italic> generally covered by sparse, thin, pale, suberect, obliquely erect or adpressed setae. <italic>Head</italic> with somewhat longer and more numerous setae on anterior portion, clypeus, labrum and anterolateral surfaces of first visible labial segment; on ventral portion of head (gula), several rows of shorter, more numerous, obliquely erect setae as a pubescence; antennal segments I and II covered with adpressed or obliquely semi-erect thin pale setae; on segment I, much longer fine (ciliated) setae, which are approximately three to four times as long as the transverse width of the segment (Fig. <xref ref-type="fig" rid="F2">4</xref>); segments III and IV covered with more numerous and shorter, adpressed, straight or slightly curved thin setae. <bold><italic>Thorax</italic></bold>: dorsal portion mostly glabrous, except in the anterior and lateral portions of mesoscutum which are covered by setae; median portion of meso- and metasternum covered with numerous short, erect setae forming a pubescence. Legs: coxae and trochanters covered with thin, decumbent, pale setae; armature of inner face of left fore coxa with three spines, lined on the same direction, at submedian basal, submedian distal and apical positions (Fig. <xref ref-type="fig" rid="F2">5</xref>); right fore coxa with five spines, four lined at similar positions as the other coxa and other smaller spine more anteriorly located, at the level between the two more basal spines (Fig. <xref ref-type="fig" rid="F2">6</xref>); fore femora covered with numerous thin, long, obliquely erect setae and more abundant erect setae on ventral surface; among the latter, five setae are even longer, approximately as long as the width of the segment, straight and somewhat larger (Fig. <xref ref-type="fig" rid="F2">5</xref>); armature with seven spines on upper margin of inner surface (Figs <xref ref-type="fig" rid="F2">5</xref>, <xref ref-type="fig" rid="F2">7</xref>); ventrally, at approximately the basal third, two long spines preceded by one spine half as long as the others and very short spines along the approximately distal two thirds of the segment (Fig. <xref ref-type="fig" rid="F2">5</xref>); a subapical ventral protuberance shallow with three minute spines (Fig. <xref ref-type="fig" rid="F2">5</xref>); middle and hind femora, tibiae and tarsi generally covered with thin, short and long setae, which are even more numerous towards apical portion of tibiae. Armature of fore tibiae with a single longitudinal median row of 17 (left tibia) (Fig. <xref ref-type="fig" rid="F2">5</xref>) or 18 (right tibia) spines at inner face, beginning somewhat far from base and ending far from apex of the segment, running by a distance of approximately 1/2 of the length of the segment; the spines are somewhat larger basally, becoming smaller towards distal portion of the row; additionally, three small spines, slightly positioned anteriorly, intercalated with spines which form the row at approximately its distal half (Fig. <xref ref-type="fig" rid="F2">5</xref>). The distal portion of the fore tibiae generally more densely covered by numerous stout adpressed setae; on inner face, distally to the end of the rows, these are even more numerous and subapically, a small subapical pecten. Forewing mostly glabrous, with thin, long setae on the costal vein, basal portion of the area subjacent to the anal vein, and short sparse setae on the margins of the pterostigma. Hind wing glabrous. <italic>Abdomen</italic> covered by thin, pale setae, which are generally shorter on the tergites and longer on sternites. Ventral portion of distal third of pygophore covered by very long, thin and numerous setae (Figs <xref ref-type="fig" rid="F3">8–10</xref>); a tuft of setae anterior to the implantation of parameres (Figs <xref ref-type="fig" rid="F3">8–10</xref>); posterior surface of medial process of the pygophore with a few short erect setae (Figs <xref ref-type="fig" rid="F3">8</xref>, <xref ref-type="fig" rid="F3">10</xref>, <xref ref-type="fig" rid="F3">12</xref>).</p><fig id="F2" position="float" orientation="portrait"><object-id xmlns:xlink="http://www.w3.org/1999/xlink" content-type="doi" xlink:type="simple">10.3897/zookeys.966.52930.figures4-7</object-id><object-id xmlns:xlink="http://www.w3.org/1999/xlink" content-type="arpha" xlink:type="simple">A64883B7-B203-5158-BA73-1EEB342DA671</object-id><label>Figures 4–7.</label><caption><p><italic><tp:taxon-name><tp:taxon-name-part taxon-name-part-type="genus" reg="Quasitagalis">Quasitagalis</tp:taxon-name-part> <tp:taxon-name-part taxon-name-part-type="species" reg="afonsoi">afonsoi</tp:taxon-name-part></tp:taxon-name></italic> gen. et sp. nov., male holotype <bold>4</bold> first antennal segment (general vestiture omitted, except the ciliated setae) (<bold>A</bold> apex, <bold>B</bold> base) <bold>5</bold> left fore leg, lateral view, inner face (setae omitted, except the longer setae, pointed by arrows) <bold>6</bold> right fore coxa and trochanter, lateral view, inner face <bold>7</bold> left fore femur, dorsal view. Scale bars: 0.5 mm (<bold>4, 5, 7</bold>); 0.2 mm (<bold>6</bold>).</p></caption><graphic xmlns:xlink="http://www.w3.org/1999/xlink" xlink:href="zookeys-966-009-g002.jpg" position="float" orientation="portrait" xlink:type="simple" id="oo_450865.jpg"><uri content-type="original_file" xlink:type="simple">https://binary.pensoft.net/fig/450865</uri></graphic></fig><p><bold><italic>Structure.</italic></bold> Venation of both wings similar to that of the female (Figs <xref ref-type="fig" rid="F8">34</xref>, <xref ref-type="fig" rid="F8">37</xref>). Segment VIII sclerotised on ventral portion, dorsal portion membranous; spiracles above dorsal margin of sclerotised ventral portion (Figs <xref ref-type="fig" rid="F3">8</xref>, <xref ref-type="fig" rid="F3">9</xref>). <italic>Male genitalia</italic> (Figs <xref ref-type="fig" rid="F3">8</xref>–<xref ref-type="fig" rid="F5">20</xref>): genital capsule in situ (Figs <xref ref-type="fig" rid="F3">8</xref>, <xref ref-type="fig" rid="F3">9</xref>) with the apex of dorsal phallothecal sclerite (adps) prominent, just anterior to medial process of pygophore (mpp) and only the distal third of parameres (pa) visible, within pygophore rim. Pygophore in dorsal view (Fig. <xref ref-type="fig" rid="F3">11</xref>): somewhat elongated and ovoid in shape; between anterior and posterior genital openings, a dorsal (transverse) narrow bridge; margins of anterior opening subrounded; margins of posterior opening sinuous; in lateral view (Fig. <xref ref-type="fig" rid="F3">10</xref>): ventral margin rounded; dorsal margin rounded at approximately basal half and almost straight at distal half. Medial process of pygophore (mpp) (Figs <xref ref-type="fig" rid="F3">8</xref>, <xref ref-type="fig" rid="F3">10–12</xref>) narrow, somewhat elongated, curved in lateral view, tapering. Paramere (pa) (Figs <xref ref-type="fig" rid="F3">8</xref>, <xref ref-type="fig" rid="F3">9</xref>, <xref ref-type="fig" rid="F3">10</xref>, <xref ref-type="fig" rid="F3">13</xref>) short, strongly curved at approximately middle third, somewhat wider at distal two thirds; rounded at apex, in which a strong median apical acute spine is implanted in the same direction of the body of the paramere; glabrous at approximately basal two thirds and with sparse elongated somewhat curved thin setae scattered on distal third. Phallus (Figs <xref ref-type="fig" rid="F4">14</xref>–<xref ref-type="fig" rid="F5">20</xref>): articulatory apparatus with short, stout basal arms (ba) (Figs <xref ref-type="fig" rid="F4">14</xref>, <xref ref-type="fig" rid="F4">15</xref>, <xref ref-type="fig" rid="F5">19</xref>), connected by a narrow basal bridge (bb) (Fig. <xref ref-type="fig" rid="F4">14</xref>); basal arms with a small, pointed inferior prolongation (Fig. <xref ref-type="fig" rid="F4">14</xref>, ip). Dorsal phallothecal sclerite (dps) (Figs <xref ref-type="fig" rid="F4">14</xref>–<xref ref-type="fig" rid="F5">19</xref>) faintly sclerotised, elongated, curved in lateral view (Figs <xref ref-type="fig" rid="F4">15</xref>, <xref ref-type="fig" rid="F4">17</xref>); in dorsal view (Fig. <xref ref-type="fig" rid="F4">14</xref>): larger at basal portion, subtriangular at basal third, progressively narrowing towards middle third and somewhat enlarged at distal third, the latter surpassing the other elements of the phallus (Figs <xref ref-type="fig" rid="F4">15</xref>, <xref ref-type="fig" rid="F4">16</xref>); apical margin rounded (Figs <xref ref-type="fig" rid="F4">14–16</xref>). Ventrally to the dorsal phallothecal sclerite, numerous, elongated, sclerotised, curved, laminar processes (lp) (Figs <xref ref-type="fig" rid="F4">14</xref>–<xref ref-type="fig" rid="F5">18</xref>, <xref ref-type="fig" rid="F5">20</xref>). These processes are larger at their bases, narrowing, not uniformly, towards their apices, which vary between presenting from a thin to a wider width as well as their tips which also vary as being rounded to acutely pointed (Fig. <xref ref-type="fig" rid="F5">20</xref>).</p><fig id="F3" position="float" orientation="portrait"><object-id xmlns:xlink="http://www.w3.org/1999/xlink" content-type="doi" xlink:type="simple">10.3897/zookeys.966.52930.figures8-13</object-id><object-id xmlns:xlink="http://www.w3.org/1999/xlink" content-type="arpha" xlink:type="simple">A3052E1B-D6E4-5F87-A857-EC33ABE413AC</object-id><label>Figures 8–13.</label><caption><p><italic><tp:taxon-name><tp:taxon-name-part taxon-name-part-type="genus" reg="Quasitagalis">Quasitagalis</tp:taxon-name-part> <tp:taxon-name-part taxon-name-part-type="species" reg="afonsoi">afonsoi</tp:taxon-name-part></tp:taxon-name></italic> gen. et sp. nov., male holotype <bold>8, 9</bold> apical margin of abdominal segment VII, abdominal segment VIII and genital capsule <bold>8</bold> lateral view <bold>9</bold> dorsal view <bold>10–13</bold> male genitalia <bold>10</bold> pygophore and left paramere, lateral view <bold>11</bold> pygophore without parameres, dorsal view <bold>12</bold> medial process of pygophore, lateral view <bold>13</bold> right paramere. Abbreviations: adps apex of dorsal phallothecal sclerite, mpp medial process of pygophore, pa paramere, VIII abdominal segment VIII. Scale bars: 0.2 mm (<bold>8–11</bold>); 0.05 mm (<bold>12, 13</bold>).</p></caption><graphic xmlns:xlink="http://www.w3.org/1999/xlink" xlink:href="zookeys-966-009-g003.jpg" position="float" orientation="portrait" xlink:type="simple" id="oo_450866.jpg"><uri content-type="original_file" xlink:type="simple">https://binary.pensoft.net/fig/450866</uri></graphic></fig><fig id="F4" position="float" orientation="portrait"><object-id xmlns:xlink="http://www.w3.org/1999/xlink" content-type="doi" xlink:type="simple">10.3897/zookeys.966.52930.figures14-17</object-id><object-id xmlns:xlink="http://www.w3.org/1999/xlink" content-type="arpha" xlink:type="simple">58B02F87-9880-58BB-833A-84F9E1FEAD1C</object-id><label>Figures 14–17.</label><caption><p><italic><tp:taxon-name><tp:taxon-name-part taxon-name-part-type="genus" reg="Quasitagalis">Quasitagalis</tp:taxon-name-part> <tp:taxon-name-part taxon-name-part-type="species" reg="afonsoi">afonsoi</tp:taxon-name-part></tp:taxon-name></italic> gen. et sp. nov., male holotype, phallus <bold>14</bold> dorsal view <bold>15–17</bold> lateral view <bold>16</bold> distal portion <bold>17</bold> median portion. Abbreviations: adps apex of dorsal phallothecal sclerite, ba basal arm, bb basal bridge, dps dorsal phallothecal sclerite, ip inferior prolongation of the basal arm, lp laminar process (es). Scale bars: 0.1 mm (<bold>14, 15</bold>); 0.02 mm (<bold>16, 17</bold>).</p></caption><graphic xmlns:xlink="http://www.w3.org/1999/xlink" xlink:href="zookeys-966-009-g004.jpg" position="float" orientation="portrait" xlink:type="simple" id="oo_450867.jpg"><uri content-type="original_file" xlink:type="simple">https://binary.pensoft.net/fig/450867</uri></graphic></fig><fig id="F5" position="float" orientation="portrait"><object-id xmlns:xlink="http://www.w3.org/1999/xlink" content-type="doi" xlink:type="simple">10.3897/zookeys.966.52930.figures18-20</object-id><object-id xmlns:xlink="http://www.w3.org/1999/xlink" content-type="arpha" xlink:type="simple">216D5EBE-A85D-53DE-B058-22F303211499</object-id><label>Figures 18–20.</label><caption><p><italic><tp:taxon-name><tp:taxon-name-part taxon-name-part-type="genus" reg="Quasitagalis">Quasitagalis</tp:taxon-name-part> <tp:taxon-name-part taxon-name-part-type="species" reg="afonsoi">afonsoi</tp:taxon-name-part></tp:taxon-name></italic> gen. et sp. nov., male holotype, phallus. <bold>18, 19</bold> Basal portion, lateral view <bold>20</bold> shape of apical portion of some laminar processes of endosoma. Abbreviations: ba basal arm, bdps basal portion of dorsal phallothecal sclerite, lp laminar process. Scale bars: 0.05 mm (<bold>18, 19</bold>); 0.02 mm (<bold>20</bold>).</p></caption><graphic xmlns:xlink="http://www.w3.org/1999/xlink" xlink:href="zookeys-966-009-g005.jpg" position="float" orientation="portrait" xlink:type="simple" id="oo_450868.jpg"><uri content-type="original_file" xlink:type="simple">https://binary.pensoft.net/fig/450868</uri></graphic></fig><p><bold>Female.</bold> Figures <xref ref-type="fig" rid="F6">21</xref>–<xref ref-type="fig" rid="F11">51</xref>. Measurements are given in Table <xref ref-type="table" rid="T1">1</xref>. Similar to male in general. The recorded differences in size are given in Table <xref ref-type="table" rid="T1">1</xref>.</p><fig id="F6" position="float" orientation="portrait"><object-id xmlns:xlink="http://www.w3.org/1999/xlink" content-type="doi" xlink:type="simple">10.3897/zookeys.966.52930.figures21-24</object-id><object-id xmlns:xlink="http://www.w3.org/1999/xlink" content-type="arpha" xlink:type="simple">90A8A2D1-DC02-5E67-865E-6EB9BF351459</object-id><label>Figures 21–24.</label><caption><p><italic><tp:taxon-name><tp:taxon-name-part taxon-name-part-type="genus" reg="Quasitagalis">Quasitagalis</tp:taxon-name-part> <tp:taxon-name-part taxon-name-part-type="species" reg="afonsoi">afonsoi</tp:taxon-name-part></tp:taxon-name></italic> gen. et sp. nov., female paratypes <bold>21</bold> lateral view <bold>22</bold> head and pronotum, dorsal view <bold>23, 24</bold> head and anteroinferior portion of prothorax <bold>23</bold> lateral view <bold>24</bold> posterolateral view. Scale bars: 2.0 mm (<bold>21</bold>); 0.5 mm (<bold>22</bold>); 0.1 mm (<bold>23, 24</bold>).</p></caption><graphic xmlns:xlink="http://www.w3.org/1999/xlink" xlink:href="zookeys-966-009-g006.jpg" position="float" orientation="portrait" xlink:type="simple" id="oo_450869.jpg"><uri content-type="original_file" xlink:type="simple">https://binary.pensoft.net/fig/450869</uri></graphic></fig><p><bold><italic>Vestiture.</italic></bold> first antennal segment without long ciliated setae (Figs <xref ref-type="fig" rid="F7">25</xref>, <xref ref-type="fig" rid="F7">27</xref>); armature of inner face of both coxae with three spines, lined in a same direction, at submedian basal, submedian distal and apical positions (Figs <xref ref-type="fig" rid="F9">38</xref>, <xref ref-type="fig" rid="F9">39</xref>, <xref ref-type="fig" rid="F10">42</xref>); armature of fore femora (Figs <xref ref-type="fig" rid="F9">38</xref>–<xref ref-type="fig" rid="F10">40</xref>, <xref ref-type="fig" rid="F10">43–46</xref>) with nine (Figs <xref ref-type="fig" rid="F9">39</xref>, <xref ref-type="fig" rid="F10">44</xref>) to ten (Figs <xref ref-type="fig" rid="F9">38</xref>, <xref ref-type="fig" rid="F10">43</xref>) spines on upper margin of inner surface; between the latter and the ventral line of spines, an intermediate row with 19 spines, similar in size (Figs <xref ref-type="fig" rid="F9">38</xref>, <xref ref-type="fig" rid="F9">39</xref>, <xref ref-type="fig" rid="F10">43</xref>); ventrally, at approximately the basal two thirds, four to seven long spines intermixed with four or five shorter spines; at approximately distal third, four to eight shorter spines, similar in size or progressively smaller towards the apex of the segment (Figs <xref ref-type="fig" rid="F9">38</xref>, <xref ref-type="fig" rid="F9">39</xref>, <xref ref-type="fig" rid="F10">43</xref>, <xref ref-type="fig" rid="F10">45</xref>, <xref ref-type="fig" rid="F10">46</xref>). Armature of fore tibiae (Figs <xref ref-type="fig" rid="F9">38</xref>, <xref ref-type="fig" rid="F9">39</xref>, <xref ref-type="fig" rid="F11">48</xref>, <xref ref-type="fig" rid="F11">49</xref>) with a double row of numerous spines, the posterior row begins closer to the base of the segment and runs by approximately 2/3 along of the inner surface; the anterior row begins more distally, approximately posteriorly to the third or fifth posterior spine; both rows ending far from the apex; the spines are generally stronger than those recorded in the male; the approximately 11–15 anterior and 16 posterior spines are mostly implanted intercalated in relation to each other and the former are generally smaller than the latter (Figs <xref ref-type="fig" rid="F9">38</xref>, <xref ref-type="fig" rid="F9">39</xref>, <xref ref-type="fig" rid="F11">48</xref>, <xref ref-type="fig" rid="F11">49</xref>); in one specimen there were five or six small additional spines randomly distributed at the mid portion of the rows and the two or three distal spines of the posterior row are thinner than the other posterior spines.</p><fig id="F7" position="float" orientation="portrait"><object-id xmlns:xlink="http://www.w3.org/1999/xlink" content-type="doi" xlink:type="simple">10.3897/zookeys.966.52930.figures25-32</object-id><object-id xmlns:xlink="http://www.w3.org/1999/xlink" content-type="arpha" xlink:type="simple">5980AAFF-79EE-5888-8F64-59577ED7BBFD</object-id><label>Figures 25–32.</label><caption><p><italic><tp:taxon-name><tp:taxon-name-part taxon-name-part-type="genus" reg="Quasitagalis">Quasitagalis</tp:taxon-name-part> <tp:taxon-name-part taxon-name-part-type="species" reg="afonsoi">afonsoi</tp:taxon-name-part></tp:taxon-name></italic> gen. et sp. nov., female paratypes <bold>25</bold> upper portion of head and pronotum and antennal segment I, lateral view <bold>26</bold> antennal segment II <bold>27–29</bold> median portion of antennal segments <bold>27</bold> segment I <bold>28</bold> segment II <bold>29</bold> segment III <bold>30</bold> distal and basal portions of antennal segments III and IV (III and IV, respectively) <bold>31</bold> posterior portion of head and prothorax, lateral view <bold>32</bold> proepisternal process, lateral view. Scale bars: 0.2 mm (<bold>25, 26, 31</bold>); 0.1 mm (<bold>27–30</bold>); 0.05 mm (<bold>32</bold>).</p></caption><graphic xmlns:xlink="http://www.w3.org/1999/xlink" xlink:href="zookeys-966-009-g007.jpg" position="float" orientation="portrait" xlink:type="simple" id="oo_450870.jpg"><uri content-type="original_file" xlink:type="simple">https://binary.pensoft.net/fig/450870</uri></graphic></fig><fig id="F8" position="float" orientation="portrait"><object-id xmlns:xlink="http://www.w3.org/1999/xlink" content-type="doi" xlink:type="simple">10.3897/zookeys.966.52930.figures33-37</object-id><object-id xmlns:xlink="http://www.w3.org/1999/xlink" content-type="arpha" xlink:type="simple">E2E3E398-89E0-57D8-A8DB-6AD31AEFC24F</object-id><label>Figures 33–37.</label><caption><p><italic><tp:taxon-name><tp:taxon-name-part taxon-name-part-type="genus" reg="Quasitagalis">Quasitagalis</tp:taxon-name-part> <tp:taxon-name-part taxon-name-part-type="species" reg="afonsoi">afonsoi</tp:taxon-name-part></tp:taxon-name></italic> gen. et sp. nov., female paratypes <bold>33</bold> meso- and metathorax (wings moved down), lateral view <bold>34–36</bold> forewing <bold>35</bold> basal portion <bold>36</bold> apical half of pterostigma and subjacent portion <bold>37</bold> hind wing. Abbreviations: sc scutellum, sp spine of metanotum, tb tuberculum of metanotum. Scale bars: 0.5 mm (<bold>34, 37</bold>); 0.2 mm (<bold>33, 35, 36</bold>).</p></caption><graphic xmlns:xlink="http://www.w3.org/1999/xlink" xlink:href="zookeys-966-009-g008.jpg" position="float" orientation="portrait" xlink:type="simple" id="oo_450871.jpg"><uri content-type="original_file" xlink:type="simple">https://binary.pensoft.net/fig/450871</uri></graphic></fig><p><bold><italic>Structure.</italic></bold> Venation of both wings as shown in Figs <xref ref-type="fig" rid="F8">34</xref>, <xref ref-type="fig" rid="F8">37</xref>. Female genitalia: posterior view of external genitalia as in Fig. <xref ref-type="fig" rid="F11">51</xref>.</p></tp:treatment-sec><tp:treatment-sec sec-type="distribution" id="SECID0EPYAG"><title>Distribution.</title><p>Brazil, State of Tocantins, Lavandeira municipality, Gruta da Gia [Gia’s Cave], <named-content xmlns:xlink="http://www.w3.org/1999/xlink" content-type="dwc:verbatimCoordinates" xlink:type="simple"><named-content content-type="geo-json" specific-use="{&#34;type&#34;:&#34;Point&#34;,&#34;coordinates&#34;:[-46.345278,-12.828333]}" id="NCID0EYYAG" xlink:type="simple">12°49'42"S, 46°20'43"W</named-content></named-content>.</p></tp:treatment-sec><tp:treatment-sec sec-type="etymology" id="SECID0E4YAG"><title>Etymology.</title><p>The new species is named in honour to Professor and Researcher Dr Luiz Afonso Vaz de Figueiredo for his role as an environmentalist, responsible for the training of countless educators; a great supporter of Speleology in Brazil.</p></tp:treatment-sec><tp:treatment-sec sec-type="comments" id="SECID0ECZAG"><title>Comments.</title><p>Among the two common sexual dimorphic characteristics recorded among <tp:taxon-name><tp:taxon-name-part taxon-name-part-type="subfamily">Saicinae</tp:taxon-name-part></tp:taxon-name>, such as in species of <italic><tp:taxon-name><tp:taxon-name-part taxon-name-part-type="genus" reg="Tagalis">Tagalis</tp:taxon-name-part></tp:taxon-name></italic> (e.g., <xref ref-type="bibr" rid="B8">Gil-Santana et al. 2010</xref>, <xref ref-type="bibr" rid="B4">Gil-Santana 2011</xref>), the larger eyes and longer, ciliated setae on the first antennal segment of males, only the latter was undoubtedly recorded in the specimens of <italic><tp:taxon-name><tp:taxon-name-part taxon-name-part-type="genus" reg="Quasitagalis">Quasitagalis</tp:taxon-name-part> <tp:taxon-name-part taxon-name-part-type="species" reg="afonsoi">afonsoi</tp:taxon-name-part></tp:taxon-name></italic> examined here (Fig. <xref ref-type="fig" rid="F2">4</xref>). The eyes of the male holotype showed the same measurements as one female and did not seem much larger (Figs <xref ref-type="fig" rid="F1">1–3</xref>, <xref ref-type="fig" rid="F6">21–23</xref>) as it was recorded in males of some species of <italic><tp:taxon-name><tp:taxon-name-part taxon-name-part-type="genus" reg="Tagalis">Tagalis</tp:taxon-name-part></tp:taxon-name></italic> (e.g., <xref ref-type="bibr" rid="B8">Gil-Santana et al. 2010</xref>; <xref ref-type="bibr" rid="B4">Gil-Santana 2011</xref>; <xref ref-type="bibr" rid="B2">Castro-Huertas and Forero 2014</xref>), but not in <italic><tp:taxon-name><tp:taxon-name-part taxon-name-part-type="genus" reg="Tagalis">Tagalis</tp:taxon-name-part> <tp:taxon-name-part taxon-name-part-type="species" reg="inornata">i.</tp:taxon-name-part> <tp:taxon-name-part taxon-name-part-type="subspecies" reg="inornata">inornata</tp:taxon-name-part></tp:taxon-name></italic> in which, the male eyes were shown not to be much larger than those of the females (<xref ref-type="bibr" rid="B4">Gil-Santana 2011</xref>). On the other hand, the armature of the fore femora of the females had more spines in general, including an additional row of spines (intermediate between those of upper margin and ventral margin of inner face) (e.g., Figs <xref ref-type="fig" rid="F2">5</xref>, <xref ref-type="fig" rid="F9">38</xref>, <xref ref-type="fig" rid="F9">39</xref>). Yet, in the females, the armature of the fore tibiae was more prominent, formed by a double row of much stronger spines, extending comparatively for a longer distance on the inner surface (Figs <xref ref-type="fig" rid="F9">38</xref>, <xref ref-type="fig" rid="F9">39</xref>, <xref ref-type="fig" rid="F11">48</xref>, <xref ref-type="fig" rid="F11">49</xref>), while in the male holotype, although there were three small, anterior spines analogous to that of the anterior row of the female, the armature was basically formed by a single row of generally smaller spines, extending for a shorter distance on the inner surface of its tibiae (Fig. <xref ref-type="fig" rid="F2">5</xref>). Similarly, for <italic><tp:taxon-name><tp:taxon-name-part taxon-name-part-type="genus" reg="Tagalis">Tagalis</tp:taxon-name-part></tp:taxon-name></italic>, <xref ref-type="bibr" rid="B12">McAtee and Malloch (1923)</xref> argued that the spines on the fore femora were sexually dimorphic, while the armature of the fore femora showed smaller spines in the males of <italic><tp:taxon-name><tp:taxon-name-part taxon-name-part-type="genus" reg="Tagalis">Tagalis</tp:taxon-name-part> <tp:taxon-name-part taxon-name-part-type="species" reg="inornata">i.</tp:taxon-name-part> <tp:taxon-name-part taxon-name-part-type="subspecies" reg="inornata">inornata</tp:taxon-name-part></tp:taxon-name></italic> than in the females of this species examined by <xref ref-type="bibr" rid="B4">Gil-Santana (2011)</xref>. However, both the confirmation that the eyes are of similar size in both sexes as well as if the differences in the armature of the fore legs are part of sexual dimorphism or a part of individual variation in <italic><tp:taxon-name><tp:taxon-name-part taxon-name-part-type="genus" reg="Quasitagalis">Quasitagalis</tp:taxon-name-part> <tp:taxon-name-part taxon-name-part-type="species" reg="afonsoi">afonsoi</tp:taxon-name-part></tp:taxon-name></italic> would be better evaluated through examining more specimens.</p><fig id="F9" position="float" orientation="portrait"><object-id xmlns:xlink="http://www.w3.org/1999/xlink" content-type="doi" xlink:type="simple">10.3897/zookeys.966.52930.figures38-39</object-id><object-id xmlns:xlink="http://www.w3.org/1999/xlink" content-type="arpha" xlink:type="simple">8658BF48-537F-5E0F-BD6A-A24B5C0362C6</object-id><label>Figures 38, 39.</label><caption><p><italic><tp:taxon-name><tp:taxon-name-part taxon-name-part-type="genus" reg="Quasitagalis">Quasitagalis</tp:taxon-name-part> <tp:taxon-name-part taxon-name-part-type="species" reg="afonsoi">afonsoi</tp:taxon-name-part></tp:taxon-name></italic> gen. et sp. nov., female paratypes <bold>38, 39</bold> fore leg, inner face, lateral view <bold>39</bold> setae omitted, except the longer setae of femur, pointed by arrows. Scale bars: 0.5 mm.</p></caption><graphic xmlns:xlink="http://www.w3.org/1999/xlink" xlink:href="zookeys-966-009-g009.jpg" position="float" orientation="portrait" xlink:type="simple" id="oo_450872.jpg"><uri content-type="original_file" xlink:type="simple">https://binary.pensoft.net/fig/450872</uri></graphic></fig><fig id="F10" position="float" orientation="portrait"><object-id xmlns:xlink="http://www.w3.org/1999/xlink" content-type="doi" xlink:type="simple">10.3897/zookeys.966.52930.figures40-47</object-id><object-id xmlns:xlink="http://www.w3.org/1999/xlink" content-type="arpha" xlink:type="simple">D311A60D-AD67-52EF-838C-C33C2AB81AF4</object-id><label>Figures 40–47.</label><caption><p><italic><tp:taxon-name><tp:taxon-name-part taxon-name-part-type="genus" reg="Quasitagalis">Quasitagalis</tp:taxon-name-part> <tp:taxon-name-part taxon-name-part-type="species" reg="afonsoi">afonsoi</tp:taxon-name-part></tp:taxon-name></italic> gen. et sp. nov., female paratypes, fore leg <bold>40–43, 45–47</bold> lateral view <bold>40, 41</bold> outer face <bold>41</bold> coxa, trochanter and base of femur <bold>42, 43</bold> inner face <bold>42</bold> coxa and basal portion of trochanter <bold>43</bold> trochanter and femur <bold>44</bold> right femur, dorsal view <bold>45, 46</bold> segment of ventral portion of femur <bold>47</bold> tibia, outer face. Abbreviations: ls longer seta, lsp long spine, ssp short spine. Scale bars: 0.5 mm (<bold>44</bold>); 0.2 mm (<bold>40, 43, 45–47</bold>); 0.1 mm (<bold>41, 42</bold>).</p></caption><graphic xmlns:xlink="http://www.w3.org/1999/xlink" xlink:href="zookeys-966-009-g010.jpg" position="float" orientation="portrait" xlink:type="simple" id="oo_450873.jpg"><uri content-type="original_file" xlink:type="simple">https://binary.pensoft.net/fig/450873</uri></graphic></fig><fig id="F11" position="float" orientation="portrait"><object-id xmlns:xlink="http://www.w3.org/1999/xlink" content-type="doi" xlink:type="simple">10.3897/zookeys.966.52930.figures48-51</object-id><object-id xmlns:xlink="http://www.w3.org/1999/xlink" content-type="arpha" xlink:type="simple">56F87918-4089-592B-A6E3-51D046DE79B8</object-id><label>Figures 48–51.</label><caption><p><italic><tp:taxon-name><tp:taxon-name-part taxon-name-part-type="genus" reg="Quasitagalis">Quasitagalis</tp:taxon-name-part> <tp:taxon-name-part taxon-name-part-type="species" reg="afonsoi">afonsoi</tp:taxon-name-part></tp:taxon-name></italic> gen. et sp. nov., female paratypes <bold>48, 49</bold> fore tibia, lateral view, inner face <bold>49</bold> portion of the double row of spines; at the center a pair of the latter in which the posterior spine is larger and longer than the anterior one <bold>50</bold> fore tarsus, ventral view, the arrow points to the scopula <bold>51</bold> genitalia, posterior view. Scale bars: 0.2 mm (<bold>48</bold>); 0.1 mm (<bold>51</bold>); 0.05 mm (<bold>50</bold>); 0.02 mm (<bold>49</bold>).</p></caption><graphic xmlns:xlink="http://www.w3.org/1999/xlink" xlink:href="zookeys-966-009-g011.jpg" position="float" orientation="portrait" xlink:type="simple" id="oo_450874.jpg"><uri content-type="original_file" xlink:type="simple">https://binary.pensoft.net/fig/450874</uri></graphic></fig></tp:treatment-sec><tp:treatment-sec sec-type="material" id="SECID0EWBBG"><title>Additional material examined.</title><p><italic><tp:taxon-name><tp:taxon-name-part taxon-name-part-type="genus" reg="Quasitagalis">Quasitagalis</tp:taxon-name-part> <tp:taxon-name-part taxon-name-part-type="species" reg="afonsoi">afonsoi</tp:taxon-name-part></tp:taxon-name></italic> gen. et sp. nov. <bold>Brazil</bold>, Tocantins, Lavandeira, Gruta da Gia [Gia’s Cave], 05–10.i.2009, <named-content xmlns:xlink="http://www.w3.org/1999/xlink" content-type="dwc:verbatimCoordinates" xlink:type="simple"><named-content content-type="geo-json" specific-use="{&#34;type&#34;:&#34;Point&#34;,&#34;coordinates&#34;:[-46.345278,-12.828333]}" id="NCID0EMCBG" xlink:type="simple">12°49'42"S, 46°20'43"W</named-content></named-content>, Robson A. Zampaulo leg., 2 nymphs (<abbrev xmlns:xlink="http://www.w3.org/1999/xlink" xlink:title="Dr Jose Maria Soares Barata Triatominae Collection" id="ABBRID0ERCBG" xlink:type="simple">CTJMSB</abbrev>, 861). <italic><tp:taxon-name><tp:taxon-name-part taxon-name-part-type="genus" reg="Tagalis">Tagalis</tp:taxon-name-part> <tp:taxon-name-part taxon-name-part-type="species" reg="inornata">inornata</tp:taxon-name-part> <tp:taxon-name-part taxon-name-part-type="subspecies" reg="inornata">inornata</tp:taxon-name-part></tp:taxon-name></italic> Stål, 1860. <bold>Brazil</bold>, Rio de Janeiro, Nova Friburgo, <named-content xmlns:xlink="http://www.w3.org/1999/xlink" content-type="dwc:verbatimCoordinates" xlink:type="simple"><named-content content-type="geo-json" specific-use="{&#34;type&#34;:&#34;Point&#34;,&#34;coordinates&#34;:[-42.483333,-22.283333]}" id="NCID0EJDBG" xlink:type="simple">22°17'S, 42°29'W</named-content></named-content>, 1.049 m, 01 female, 09.xii.1997 (<abbrev xmlns:xlink="http://www.w3.org/1999/xlink" xlink:title="Dr Jose Maria Soares Barata Triatominae Collection" id="ABBRID0EODBG" xlink:type="simple">CTJMSB</abbrev>, 862).</p></tp:treatment-sec><tp:treatment-sec sec-type="remarks" id="SECID0ESDBG"><title>Remarks on nymphs.</title><p>Two nymphs of <italic><tp:taxon-name><tp:taxon-name-part taxon-name-part-type="genus" reg="Quasitagalis">Quasitagalis</tp:taxon-name-part> <tp:taxon-name-part taxon-name-part-type="species" reg="afonsoi">afonsoi</tp:taxon-name-part></tp:taxon-name></italic> were collected with the adults. They were from different and undetermined instars and were not in good condition for formal or complete descriptions. However, the head of the smaller (earlier instar) nymph and fore legs of both of them were well conserved and were used to obtain SEM images (Figs <xref ref-type="fig" rid="F12">52</xref>–<xref ref-type="fig" rid="F13">59</xref>). Their measurements are given in Table <xref ref-type="table" rid="T2">2</xref>.</p><table-wrap id="T2" position="float" orientation="portrait"><label>Table 2.</label><caption><p>Measurements (mm) of nymph specimens of <italic><tp:taxon-name><tp:taxon-name-part taxon-name-part-type="genus" reg="Quasitagalis">Quasitagalis</tp:taxon-name-part> <tp:taxon-name-part taxon-name-part-type="species" reg="afonsoi">afonsoi</tp:taxon-name-part></tp:taxon-name></italic> gen. et sp. nov.</p></caption><table id="TID0E5QBG" rules="all"><tbody><tr><th rowspan="1" colspan="1"/><th rowspan="1" colspan="1">Earlier instar nymph</th><th rowspan="1" colspan="1">Later instar nymph</th></tr><tr><td rowspan="1" colspan="1">Body length to tip of abdomen</td><td rowspan="1" colspan="1">3.50</td><td rowspan="1" colspan="1">4.90</td></tr><tr><td rowspan="1" colspan="1">Head length (excluding neck)</td><td rowspan="1" colspan="1">0.50</td><td rowspan="1" colspan="1">0.60</td></tr><tr><td rowspan="1" colspan="1">Anteocular portion length</td><td rowspan="1" colspan="1">0.20</td><td rowspan="1" colspan="1">0.20</td></tr><tr><td rowspan="1" colspan="1">Postocular portion length</td><td rowspan="1" colspan="1">0.25</td><td rowspan="1" colspan="1">0.30</td></tr><tr><td rowspan="1" colspan="1">Head width across eyes</td><td rowspan="1" colspan="1">0.40</td><td rowspan="1" colspan="1">0.50</td></tr><tr><td rowspan="1" colspan="1">Interocular distance (synthlipsis)</td><td rowspan="1" colspan="1">0.30</td><td rowspan="1" colspan="1">0.30</td></tr><tr><td rowspan="1" colspan="1">Transverse width of eye</td><td rowspan="1" colspan="1">0.05</td><td rowspan="1" colspan="1">0.10</td></tr><tr><td rowspan="1" colspan="1">Length of eye</td><td rowspan="1" colspan="1">0.10</td><td rowspan="1" colspan="1">0.15</td></tr><tr><td rowspan="1" colspan="1">Antennal segment I length</td><td rowspan="1" colspan="1">2.10</td><td rowspan="1" colspan="1">2.60</td></tr><tr><td rowspan="1" colspan="1">Antennal segment II length</td><td rowspan="1" colspan="1">1.00</td><td rowspan="1" colspan="1">1.40</td></tr><tr><td rowspan="1" colspan="1">Antennal segment III length</td><td rowspan="1" colspan="1">1.20</td><td rowspan="1" colspan="1">1.50</td></tr><tr><td rowspan="1" colspan="1">Antennal segment IV length</td><td rowspan="1" colspan="1">0.90</td><td rowspan="1" colspan="1">1.00</td></tr><tr><td rowspan="1" colspan="1">Labial segment II length</td><td rowspan="1" colspan="1">0.35</td><td rowspan="1" colspan="1">0.40</td></tr><tr><td rowspan="1" colspan="1">Labial segment III length</td><td rowspan="1" colspan="1">0.20</td><td rowspan="1" colspan="1">0.30</td></tr><tr><td rowspan="1" colspan="1">Labial segment IV length</td><td rowspan="1" colspan="1">0.15</td><td rowspan="1" colspan="1">0.20</td></tr><tr><td rowspan="1" colspan="1">Pronotum length</td><td rowspan="1" colspan="1">0.50</td><td rowspan="1" colspan="1">0.60</td></tr><tr><td rowspan="1" colspan="1">Pronotum maximum width</td><td rowspan="1" colspan="1">0.60</td><td rowspan="1" colspan="1">0.60</td></tr><tr><td rowspan="1" colspan="1">Wing pad length</td><td rowspan="1" colspan="1">0.70</td><td rowspan="1" colspan="1">1.30</td></tr><tr><td rowspan="1" colspan="1">Fore coxa length</td><td rowspan="1" colspan="1">0.50</td><td rowspan="1" colspan="1">0.60</td></tr><tr><td rowspan="1" colspan="1">Fore femur length</td><td rowspan="1" colspan="1">1.40</td><td rowspan="1" colspan="1">1.70</td></tr><tr><td rowspan="1" colspan="1">Fore tibia length</td><td rowspan="1" colspan="1">1.20</td><td rowspan="1" colspan="1">1.50</td></tr><tr><td rowspan="1" colspan="1">Fore tarsus length</td><td rowspan="1" colspan="1">0.25</td><td rowspan="1" colspan="1">0.25</td></tr><tr><td rowspan="1" colspan="1">Mid femur length</td><td rowspan="1" colspan="1">1.80</td><td rowspan="1" colspan="1">2.40</td></tr><tr><td rowspan="1" colspan="1">Mid tibia length</td><td rowspan="1" colspan="1">2.30</td><td rowspan="1" colspan="1">3.10</td></tr><tr><td rowspan="1" colspan="1">Mid tarsus length</td><td rowspan="1" colspan="1">0.20</td><td rowspan="1" colspan="1">0.20</td></tr><tr><td rowspan="1" colspan="1">Hind femur length</td><td rowspan="1" colspan="1">absent</td><td rowspan="1" colspan="1">3.40</td></tr><tr><td rowspan="1" colspan="1">Hind tibia length</td><td rowspan="1" colspan="1">absent</td><td rowspan="1" colspan="1">4.20</td></tr><tr><td rowspan="1" colspan="1">Hind tarsus length</td><td rowspan="1" colspan="1">absent</td><td rowspan="1" colspan="1">0.20</td></tr><tr><td rowspan="1" colspan="1">Abdomen length</td><td rowspan="1" colspan="1">1.00</td><td rowspan="1" colspan="1">2.50</td></tr><tr><td rowspan="1" colspan="1">Abdomen maximum width</td><td rowspan="1" colspan="1">0.40</td><td rowspan="1" colspan="1">0.80</td></tr></tbody></table></table-wrap><p>They are shown to have bi-segmented tarsi (Figs <xref ref-type="fig" rid="F12">54</xref>, <xref ref-type="fig" rid="F13">57</xref>) and smaller eyes (Fig. <xref ref-type="fig" rid="F12">52</xref>), common features found in immature <tp:taxon-name><tp:taxon-name-part taxon-name-part-type="suborder">Heteroptera</tp:taxon-name-part></tp:taxon-name> (<xref ref-type="bibr" rid="B21">Schuh and Weirauch 2020</xref>; <xref ref-type="bibr" rid="B17">Rédei 2004</xref>) and also in the nymphs of <italic><tp:taxon-name><tp:taxon-name-part taxon-name-part-type="genus" reg="Tagalis">Tagalis</tp:taxon-name-part> <tp:taxon-name-part taxon-name-part-type="species" reg="evavilmae">evavilmae</tp:taxon-name-part></tp:taxon-name></italic> (<xref ref-type="bibr" rid="B8">Gil-Santana et al. 2010</xref>). The armature of the head is like those recorded in the adults, i.e., with strong setigerous spines anteroventrally and posteroventrally from eyes, the former somewhat smaller than the latter and ventrally, on the gula, two pairs of similar setigerous spines: one pair below (between) the eyes and other pair, posterior to the eyes, somewhat closer to the neck than to eyes (Fig. <xref ref-type="fig" rid="F12">52</xref>); labial segments II and III with a pair of stout spines, slightly basal to midpoint and on swollen portion, respectively (Figs <xref ref-type="fig" rid="F12">52</xref>, <xref ref-type="fig" rid="F12">53</xref>). The structure and armature of the fore coxa is also like those of the adults in general (a long spine on basal third of anterior surface and three spines on its inner surface) (Figs <xref ref-type="fig" rid="F12">54</xref>, <xref ref-type="fig" rid="F13">55</xref>). The armature of the fore trochanter is similar, but with small differences: the apical (fourth) spine is comparatively smaller and there is an additional spine below the third spine in the nymph of earlier instar (Fig. <xref ref-type="fig" rid="F12">54</xref>). The armature of the fore femora is equivalent to that of the adult female (Figs <xref ref-type="fig" rid="F12">54</xref>–<xref ref-type="fig" rid="F13">56</xref>, <xref ref-type="fig" rid="F13">58</xref>): armed ventrally with a few short spines and a variable number of few longer ones intermixed at approximately the basal two thirds and a small subapical ventral protuberance with small spines; a row of spines on the upper margin of the inner surface, which are comparatively longer than those of adults (with ten elements in the earlier instar nymph and nine in the later instar nymph); between the latter and the ventral line of spines, a row of setigerous spines, more variably in size, with approximately 14 elements in both nymphs. The armature of the fore tibia, however, is conspicuously different from that of the adults, with a submedian (somewhat lateral to the median portion of the segment) row of six (earlier instar nymph) (Fig. <xref ref-type="fig" rid="F12">54</xref>) or eight (later instar nymph) (Figs <xref ref-type="fig" rid="F13">55</xref>, <xref ref-type="fig" rid="F13">56</xref>) strong, long spines on the inner surface (besides the more distal spine in both nymphs which is shorter and smaller); at the lateral border of the inner surface, three larger but shorter setigerous spines (Figs <xref ref-type="fig" rid="F12">54</xref>–<xref ref-type="fig" rid="F13">56</xref>); at the apical portion of the dorsal surface, two or three small curved spines (Figs <xref ref-type="fig" rid="F12">54</xref>, <xref ref-type="fig" rid="F13">56</xref>, <xref ref-type="fig" rid="F13">57</xref>).</p><fig id="F12" position="float" orientation="portrait"><object-id xmlns:xlink="http://www.w3.org/1999/xlink" content-type="doi" xlink:type="simple">10.3897/zookeys.966.52930.figures52-54</object-id><object-id xmlns:xlink="http://www.w3.org/1999/xlink" content-type="arpha" xlink:type="simple">CD929D79-2FCD-51EB-A7F2-2BA5E8B73F97</object-id><label>Figures 52–54.</label><caption><p><italic><tp:taxon-name><tp:taxon-name-part taxon-name-part-type="genus" reg="Quasitagalis">Quasitagalis</tp:taxon-name-part> <tp:taxon-name-part taxon-name-part-type="species" reg="afonsoi">afonsoi</tp:taxon-name-part></tp:taxon-name></italic> gen. et sp. nov., earlier instar nymph <bold>52–54</bold> lateral view <bold>52</bold> head <bold>53</bold> labium <bold>54</bold> fore leg, inner face, the setae point to the larger setigerous spines on inner surface of fore tibiae, close to its dorsal surface. Scale bars: 0.1 mm.</p></caption><graphic xmlns:xlink="http://www.w3.org/1999/xlink" xlink:href="zookeys-966-009-g012.jpg" position="float" orientation="portrait" xlink:type="simple" id="oo_450875.jpg"><uri content-type="original_file" xlink:type="simple">https://binary.pensoft.net/fig/450875</uri></graphic></fig><fig id="F13" position="float" orientation="portrait"><object-id xmlns:xlink="http://www.w3.org/1999/xlink" content-type="doi" xlink:type="simple">10.3897/zookeys.966.52930.figures55-59</object-id><object-id xmlns:xlink="http://www.w3.org/1999/xlink" content-type="arpha" xlink:type="simple">A05E0F15-964F-5D77-A5BF-119986B8798C</object-id><label>Figures 55–59.</label><caption><p><italic><tp:taxon-name><tp:taxon-name-part taxon-name-part-type="genus" reg="Quasitagalis">Quasitagalis</tp:taxon-name-part> <tp:taxon-name-part taxon-name-part-type="species" reg="afonsoi">afonsoi</tp:taxon-name-part></tp:taxon-name></italic> gen. et sp. nov., later instar nymph, fore leg, lateral view <bold>55, 56</bold> inner face <bold>55</bold> entire leg <bold>56</bold> approximately distal two thirds of femur and tibia; the setae point to the larger setigerous spines on inner surface of fore tibiae, close to its dorsal surface <bold>57</bold> tarsus <bold>58</bold> basal portion of the ventral armature of femur <bold>59</bold> portion of tibia in which the second lateral spine (pointed by black arrows) is inserted; adjacent long submedian spine pointed by a white arrow. Scale bars: 0.2 mm (<bold>55, 56</bold>); 0.04 mm (<bold>57</bold>) 0.02 mm (<bold>58, 59</bold>).</p></caption><graphic xmlns:xlink="http://www.w3.org/1999/xlink" xlink:href="zookeys-966-009-g013.jpg" position="float" orientation="portrait" xlink:type="simple" id="oo_450876.jpg"><uri content-type="original_file" xlink:type="simple">https://binary.pensoft.net/fig/450876</uri></graphic></fig></tp:treatment-sec><tp:treatment-sec sec-type="habitat" id="SECID0EVUBG"><title>Habitat.</title><p>The municipality of Lavandeira is located at <named-content xmlns:xlink="http://www.w3.org/1999/xlink" content-type="dwc:verbatimCoordinates" xlink:type="simple"><named-content content-type="geo-json" specific-use="{&#34;type&#34;:&#34;Point&#34;,&#34;coordinates&#34;:[-46.407778,-12.788611]}" id="NCID0E5UBG" xlink:type="simple">12°47'19"S, 46°24'28"W</named-content></named-content>, in the southeast of the State of Tocantins and Northern Brazil (Figs <xref ref-type="fig" rid="F14">60</xref>, <xref ref-type="fig" rid="F14">61</xref>, <xref ref-type="fig" rid="F14">63</xref>) with an altitude of approximately 330 meters and an area of 519,614 km². The climate in the region is tropical with average annual rainfall ranging from 1,400 to 1,600 mm and average temperature ranging from 25 to 27 °C (<xref ref-type="bibr" rid="B20">SEPLAN 2008</xref>). The predominant vegetation is the Cerrado (Brazilian savannas), covering 87.8 % of the state’s area, the rest is occupied by forests. It is noteworthy that the Cerrado is considered one of the main biodiversity hotspots (priority areas for biodiversity conservation) worldwide (<xref ref-type="bibr" rid="B15">Myers et al. 2000</xref>; <xref ref-type="bibr" rid="B14">Mittermeier et al. 2011</xref>; <xref ref-type="bibr" rid="B29">Williams et al. 2011</xref>).</p><fig id="F14" position="float" orientation="portrait"><object-id xmlns:xlink="http://www.w3.org/1999/xlink" content-type="doi" xlink:type="simple">10.3897/zookeys.966.52930.figures60-63</object-id><object-id xmlns:xlink="http://www.w3.org/1999/xlink" content-type="arpha" xlink:type="simple">76848693-0544-55AF-B99A-8EC2CD098858</object-id><label>Figures 60–63.</label><caption><p><bold>60, 61</bold> Position of the Gruta da Gia [Gia’s Cave], the type locality of <italic><tp:taxon-name><tp:taxon-name-part taxon-name-part-type="genus" reg="Quasitagalis">Quasitagalis</tp:taxon-name-part> <tp:taxon-name-part taxon-name-part-type="species" reg="afonsoi">afonsoi</tp:taxon-name-part></tp:taxon-name></italic> sp. nov., in relation to Brazil and the State of Tocantins <bold>62</bold> the entrance to Gruta da Gia [Gia’s Cave] <bold>63</bold> Position of the Gruta da Gia [Gia’s Cave] in relation to the municipality of Lavandeira, other caves identified in the region and the delimitation of carbonate rocks (the Bambuí Geological Group in light gray). Abbreviations: Brazilian States: BA Bahia, GO Goiás, MA Maranhão, MG Minas Gerais, MT Mato Grosso, PA Pará, PI Piauí, TO Tocantins.</p></caption><graphic xmlns:xlink="http://www.w3.org/1999/xlink" xlink:href="zookeys-966-009-g014.jpg" position="float" orientation="portrait" xlink:type="simple" id="oo_450877.jpg"><uri content-type="original_file" xlink:type="simple">https://binary.pensoft.net/fig/450877</uri></graphic></fig><p>The carbonates present in the region are located in the Speleological Province of the Bambuí Group (São Domingos District) and distributed in a north-south direction. At this portion, elevations vary between 400 and 600 m, while elevations below 400 m dominate the northwestern portion of the study area. The Bambuí Group constitutes the largest set of limestone occurrences, favourable to the presence of caves in Brazil (<xref ref-type="bibr" rid="B10">Karmann and Sánchez 1979</xref>).</p><p>Currently, the State of Tocantins has 939 caves registered in the official government databases (<xref ref-type="bibr" rid="B3">CECAV 2019</xref>), with approximately 350 known caves in the southeastern region. However, karst in the region has the potential for thousands of caves. Gruta da Gia [Gia’s Cave] is located in the central portion of the municipality of Lavandeira (Fig. <xref ref-type="fig" rid="F14">63</xref>) under the <named-content xmlns:xlink="http://www.w3.org/1999/xlink" content-type="dwc:verbatimCoordinates" xlink:type="simple"><named-content content-type="geo-json" specific-use="{&#34;type&#34;:&#34;Point&#34;,&#34;coordinates&#34;:[-46.345278,-12.828333]}" id="NCID0EQXBG" xlink:type="simple">12°49'42"S, 46°20'43"W</named-content></named-content> at 503 m high. Inserted at the top of the limestone massif, this cave is approximately 200 m of long and has only one entrance (Fig. <xref ref-type="fig" rid="F14">62</xref>). It is a humid cave with clay soil, extensive aphotic zones and low availability of trophic resources. The surrounding landscape is made up of pasture areas, but there are still extensive fragments of native forest associated with karst outcrops and springs areas. In general, the caves in the region have small dimensions, the majority of which are less than 50 m long. They have a predominantly flat floor, and few have underground lakes or rivers.</p><fig id="F15" position="float" orientation="portrait"><object-id xmlns:xlink="http://www.w3.org/1999/xlink" content-type="doi" xlink:type="simple">10.3897/zookeys.966.52930.figures64-65</object-id><object-id xmlns:xlink="http://www.w3.org/1999/xlink" content-type="arpha" xlink:type="simple">45FC64ED-5129-5AB5-9830-342744D424FA</object-id><label>Figures 64, 65.</label><caption><p><italic><tp:taxon-name><tp:taxon-name-part taxon-name-part-type="genus" reg="Tagalis">Tagalis</tp:taxon-name-part> <tp:taxon-name-part taxon-name-part-type="species" reg="inornata">inornata</tp:taxon-name-part> <tp:taxon-name-part taxon-name-part-type="subspecies" reg="inornata">inornata</tp:taxon-name-part></tp:taxon-name></italic> Stål, 1860, female, fore leg, lateral view, inner face; the setae point to the larger setigerous spines on inner surface of fore tibiae, close to its dorsal surface <bold>64</bold> entire leg <bold>65</bold> portion of femur and tibia. Scale bars: 0.1 mm.</p></caption><graphic xmlns:xlink="http://www.w3.org/1999/xlink" xlink:href="zookeys-966-009-g015.jpg" position="float" orientation="portrait" xlink:type="simple" id="oo_450878.jpg"><uri content-type="original_file" xlink:type="simple">https://binary.pensoft.net/fig/450878</uri></graphic></fig></tp:treatment-sec><ref-list><ref id="B8"><mixed-citation xmlns:xlink="http://www.w3.org/1999/xlink" xlink:type="simple"><person-group><name name-style="western"><surname>Gil-Santana</surname><given-names>HR</given-names></name><name name-style="western"><surname>Gouveia</surname><given-names>FBP</given-names></name><name name-style="western"><surname>Zeraik</surname><given-names>SO</given-names></name></person-group> (<year>2010</year>) <article-title><italic><tp:taxon-name><tp:taxon-name-part taxon-name-part-type="genus">Tagalis</tp:taxon-name-part> <tp:taxon-name-part taxon-name-part-type="species">evavilmae</tp:taxon-name-part></tp:taxon-name></italic> sp. nov. (<tp:taxon-name><tp:taxon-name-part taxon-name-part-type="order">Hemiptera</tp:taxon-name-part></tp:taxon-name>: <tp:taxon-name><tp:taxon-name-part taxon-name-part-type="family">Reduviidae</tp:taxon-name-part></tp:taxon-name>: <tp:taxon-name><tp:taxon-name-part taxon-name-part-type="subfamily">Saicinae</tp:taxon-name-part></tp:taxon-name>), an inhabitant of birds’ nests in Amazonas, Brazil, with taxonomical notes and a key to the species of <italic><tp:taxon-name><tp:taxon-name-part taxon-name-part-type="genus">Tagalis</tp:taxon-name-part></tp:taxon-name></italic> Stål.</article-title><source>Zootaxa</source><volume>2721</volume>: <fpage>1</fpage>–<lpage>14</lpage>. <ext-link xlink:type="simple" ext-link-type="doi" xlink:href="10.11646/zootaxa.2721.1.1">https://doi.org/10.11646/zootaxa.2721.1.1</ext-link></mixed-citation></ref><ref id="B4"><mixed-citation xmlns:xlink="http://www.w3.org/1999/xlink" xlink:type="simple"><person-group><name name-style="western"><surname>Gil-Santana</surname><given-names>HR</given-names></name></person-group> (<year>2011</year>) <article-title>Three new species of <italic><tp:taxon-name><tp:taxon-name-part taxon-name-part-type="genus">Tagalis</tp:taxon-name-part></tp:taxon-name></italic> Stål (<tp:taxon-name><tp:taxon-name-part taxon-name-part-type="order">Hemiptera</tp:taxon-name-part></tp:taxon-name>: <tp:taxon-name><tp:taxon-name-part taxon-name-part-type="suborder">Heteroptera</tp:taxon-name-part></tp:taxon-name>: <tp:taxon-name><tp:taxon-name-part taxon-name-part-type="family">Reduviidae</tp:taxon-name-part></tp:taxon-name>: <tp:taxon-name><tp:taxon-name-part taxon-name-part-type="subfamily">Saicinae</tp:taxon-name-part></tp:taxon-name>) from Brazil.</article-title><source>Zootaxa</source><volume>2996</volume>: <fpage>33</fpage>–<lpage>48</lpage>. <ext-link xlink:type="simple" ext-link-type="doi" xlink:href="10.11646/zootaxa.2996.1.2">https://doi.org/10.11646/zootaxa.2996.1.2</ext-link></mixed-citation></ref><ref id="B2"><mixed-citation xmlns:xlink="http://www.w3.org/1999/xlink" xlink:type="simple"><person-group><name name-style="western"><surname>Castro-Huertas</surname><given-names>V</given-names></name><name name-style="western"><surname>Forero</surname><given-names>D</given-names></name></person-group> (<year>2014</year>) <article-title>First record of the genus <italic><tp:taxon-name><tp:taxon-name-part taxon-name-part-type="genus">Tagalis</tp:taxon-name-part></tp:taxon-name></italic> Stål, 1860 (<tp:taxon-name><tp:taxon-name-part taxon-name-part-type="order">Hemiptera</tp:taxon-name-part></tp:taxon-name>: <tp:taxon-name><tp:taxon-name-part taxon-name-part-type="family">Reduviidae</tp:taxon-name-part></tp:taxon-name>: <tp:taxon-name><tp:taxon-name-part taxon-name-part-type="subfamily">Saicinae</tp:taxon-name-part></tp:taxon-name>) from Colombia with the description of two new species.</article-title><source>Zootaxa</source><volume>3838</volume>: <fpage>475</fpage>–<lpage>485</lpage>. <ext-link xlink:type="simple" ext-link-type="doi" xlink:href="10.11646/zootaxa.3838.4.6">https://doi.org/10.11646/zootaxa.3838.4.6</ext-link></mixed-citation></ref><ref id="B12"><mixed-citation xmlns:xlink="http://www.w3.org/1999/xlink" xlink:type="simple"><person-group><name name-style="western"><surname>McAtee</surname><given-names>WL</given-names></name><name name-style="western"><surname>Malloch</surname><given-names>JR</given-names></name></person-group> (<year>1923</year>) <article-title>Notes on American <tp:taxon-name><tp:taxon-name-part taxon-name-part-type="subfamily">Bactrodinae</tp:taxon-name-part></tp:taxon-name> and <tp:taxon-name><tp:taxon-name-part taxon-name-part-type="subfamily">Saicinae</tp:taxon-name-part></tp:taxon-name> (<tp:taxon-name><tp:taxon-name-part taxon-name-part-type="suborder">Heteroptera</tp:taxon-name-part></tp:taxon-name>: <tp:taxon-name><tp:taxon-name-part taxon-name-part-type="family">Reduviidae</tp:taxon-name-part></tp:taxon-name>).</article-title><source>Annals of the Entomological Society of America</source><volume>15</volume>: <fpage>247</fpage>–<lpage>254</lpage>. <ext-link xlink:type="simple" ext-link-type="doi" xlink:href="10.1093/aesa/16.3.247">https://doi.org/10.1093/aesa/16.3.247</ext-link></mixed-citation></ref><ref id="B21"><mixed-citation xmlns:xlink="http://www.w3.org/1999/xlink" xlink:type="simple"><person-group><name name-style="western"><surname>Schuh</surname><given-names>RT</given-names></name><name name-style="western"><surname>Weirauch</surname><given-names>C</given-names></name></person-group> (<year>2020</year>) <source>True bugs of the world (<tp:taxon-name><tp:taxon-name-part taxon-name-part-type="order">Hemiptera</tp:taxon-name-part></tp:taxon-name>: <tp:taxon-name><tp:taxon-name-part taxon-name-part-type="suborder">Heteroptera</tp:taxon-name-part></tp:taxon-name>). Classification and natural history. (2<sup>nd</sup> edn.).</source><publisher-name>Siri Scientific Press</publisher-name>, <publisher-loc>Manchester, UK</publisher-loc>, <size units="page">767 pp</size>. [32 pls]</mixed-citation></ref><ref id="B17"><mixed-citation xmlns:xlink="http://www.w3.org/1999/xlink" xlink:type="simple"><person-group><name name-style="western"><surname>Rédei</surname><given-names>D</given-names></name></person-group> (<year>2004</year>) <article-title>The last instar larva of <italic><tp:taxon-name><tp:taxon-name-part taxon-name-part-type="genus">Exaeretosoma</tp:taxon-name-part> <tp:taxon-name-part taxon-name-part-type="species">cheesmanae</tp:taxon-name-part></tp:taxon-name></italic> Elkins, 1962 (<tp:taxon-name><tp:taxon-name-part taxon-name-part-type="suborder">Heteroptera</tp:taxon-name-part></tp:taxon-name>: <tp:taxon-name><tp:taxon-name-part taxon-name-part-type="family">Reduviidae</tp:taxon-name-part></tp:taxon-name>: <tp:taxon-name><tp:taxon-name-part taxon-name-part-type="subfamily">Saicinae</tp:taxon-name-part></tp:taxon-name>).</article-title><source>Journal of the Asia-Pacific Entomology</source><volume>7</volume>: <fpage>253</fpage>–<lpage>255</lpage>. <ext-link xlink:type="simple" ext-link-type="doi" xlink:href="10.1016/S1226-8615(08)60224-1">https://doi.org/10.1016/S1226-8615(08)60224-1</ext-link></mixed-citation></ref><ref id="B20"><mixed-citation xmlns:xlink="http://www.w3.org/1999/xlink" xlink:type="simple"><institution xlink:type="simple">SEPLAN</institution> (<year>2008</year>) <source>Atlas do Tocantins: subsídios ao planejamento da gestão territorial. 4<sup>th</sup> Edition.</source><publisher-name>Diretoria de Zoneamento Ecológico-Econômico–DEZ</publisher-name>, <publisher-loc>Palmas</publisher-loc>, <size units="page">49 pp</size>.</mixed-citation></ref><ref id="B15"><mixed-citation xmlns:xlink="http://www.w3.org/1999/xlink" xlink:type="simple"><person-group><name name-style="western"><surname>Myers</surname><given-names>N</given-names></name><name name-style="western"><surname>Mittermeier</surname><given-names>RA</given-names></name><name name-style="western"><surname>Mittermeier</surname><given-names>CG</given-names></name><name name-style="western"><surname>Fonseca</surname><given-names>GAB</given-names></name><name name-style="western"><surname>Kent</surname><given-names>J</given-names></name></person-group> (<year>2000</year>) <article-title>Biodiversity hotspots for conservation priorities.</article-title><source>Nature</source><volume>403</volume>: <fpage>853</fpage>–<lpage>858</lpage>. <ext-link xlink:type="simple" ext-link-type="doi" xlink:href="10.1038/35002501">https://doi.org/10.1038/35002501</ext-link></mixed-citation></ref><ref id="B14"><mixed-citation xmlns:xlink="http://www.w3.org/1999/xlink" xlink:type="simple"><person-group><name name-style="western"><surname>Mittermeier</surname><given-names>RA</given-names></name><name name-style="western"><surname>Turner</surname><given-names>WR</given-names></name><name name-style="western"><surname>Larsen</surname><given-names>FW</given-names></name><name name-style="western"><surname>Brooks</surname><given-names>TM</given-names></name><name name-style="western"><surname>Gascon</surname><given-names>C</given-names></name></person-group> (<year>2011</year>) <article-title>Global biodiversity conservation: the critical role of hotspots.</article-title> In: <person-group><name name-style="western"><surname>Zachos</surname><given-names>FE</given-names></name><name name-style="western"><surname>Habe</surname><given-names>JC</given-names></name></person-group> (<role>Eds</role>) <issue-title>Biodiversity Hotspots.</issue-title><source>Springer Publishers, London</source>, <fpage>3</fpage>–<lpage>22</lpage>. <ext-link xlink:type="simple" ext-link-type="doi" xlink:href="10.1007/978-3-642-20992-5_1">https://doi.org/10.1007/978-3-642-20992-5_1</ext-link></mixed-citation></ref><ref id="B29"><mixed-citation xmlns:xlink="http://www.w3.org/1999/xlink" xlink:type="simple"><person-group><name name-style="western"><surname>Williams</surname><given-names>KJ</given-names></name><name name-style="western"><surname>Ford</surname><given-names>A</given-names></name><name name-style="western"><surname>Rosauer</surname><given-names>DF</given-names></name><name name-style="western"><surname>De Silva</surname><given-names>N</given-names></name><name name-style="western"><surname>Mittermeier</surname><given-names>R</given-names></name><name name-style="western"><surname>Bruce</surname><given-names>C</given-names></name><name name-style="western"><surname>Larsen</surname><given-names>FW</given-names></name><name name-style="western"><surname>Margules</surname><given-names>C</given-names></name></person-group> (<year>2011</year>) <article-title>Forests of east Australia: the 35<sup>th</sup> biodiversity hotspot.</article-title> In: <person-group><name name-style="western"><surname>Zachos</surname><given-names>FE</given-names></name><name name-style="western"><surname>Habel</surname><given-names>JC</given-names></name></person-group> (<role>Eds</role>) <issue-title>Biodiversity Hotspots.</issue-title><source>Springer Publishers, London</source>, <fpage>295</fpage>–<lpage>310</lpage>. <ext-link xlink:type="simple" ext-link-type="doi" xlink:href="10.1007/978-3-642-20992-5_16">https://doi.org/10.1007/978-3-642-20992-5_16</ext-link></mixed-citation></ref><ref id="B10"><mixed-citation xmlns:xlink="http://www.w3.org/1999/xlink" xlink:type="simple"><person-group><name name-style="western"><surname>Karmann</surname><given-names>I</given-names></name><name name-style="western"><surname>Sánchez</surname><given-names>LE</given-names></name></person-group> (<year>1979</year>) <article-title>Distribuição das rochas carbonáticas e províncias espeleológicas do Brasil.</article-title><source>Espeleo-Tema</source><volume>13</volume>: <fpage>105</fpage>–<lpage>167</lpage>.</mixed-citation></ref><ref id="B3"><mixed-citation xmlns:xlink="http://www.w3.org/1999/xlink" xlink:type="simple"><institution xlink:type="simple">CECAV</institution> [Centro Nacional de Pesquisa e Conservação de Cavernas] (<year>2019</year>) Cadastro Nacional de Informações Espeleológicas (CANIE). Brasília. <ext-link xlink:type="simple" ext-link-type="uri" xlink:href="https://www.icmbio.gov.br/cecav/canie.html">https://www.icmbio.gov.br/cecav/canie.html</ext-link></mixed-citation></ref></ref-list></tp:taxon-treatment>
